# Supplementary material for: Effect of Calcination Temperature and Strontium Addition on the Properties of Sol-Gelled Bioactive Glass Powder
Source: Gels. 2025 May 27;11(6):401. doi: 10.3390/gels11060401 (PMC12191557; doi:10.3390/gels11060401)
Supplement: Supplementary file 1 [file gels-11-00401-s001.zip]

Archive with 1 entries (1 files):
- gels-3655686-supplementary.pdf
